# Supplementary material for: Full and Partial Facial Affect Recognition in Pediatric Brain Tumour Survivors and Typically Developing Children Following COVID-19 Pandemic
Source: Curr Oncol. 2024 Aug 9;31(8):4546–58. doi: 10.3390/curroncol31080339 (PMC11353234; doi:10.3390/curroncol31080339)
Supplement: Supplementary file 1 [file curroncol-31-00339-s001.zip]

Archive with 1 entries (1 files):
- curroncol-3095053-supplementary.pdf
